# Supplementary material for: Association between High-Fat Diet during Pregnancy and Heart Weight of the Offspring: A Multivariate and Mediation Analysis
Source: Nutrients. 2022 Oct 11;14(20):4237. doi: 10.3390/nu14204237 (PMC9609645; doi:10.3390/nu14204237)
Supplement: Supplementary file 1 [file nutrients-14-04237-s001.zip]

Archive with 1 entries (1 files):
- nutrients-1901478-supplementary.pdf
